# Supplementary material for: Construction of cancer- associated fibroblasts related risk signature based on single-cell RNA-seq and bulk RNA-seq data in bladder urothelial carcinoma
Source: Front Oncol. 2023 Apr 14;13:1170893. doi: 10.3389/fonc.2023.1170893 (PMC10140328; doi:10.3389/fonc.2023.1170893)
Supplement: Supplementary file 1 [file DataSheet_1.zip]

Archive with 7 entries (7 files):
- Figure-S2.tif
- Supplementary_Material.docx
- Table-S1.xlsx
- Table-S2.xlsx
- Table-S3.xlsx
- Table-S4.xlsx
- Figure-S1.html
