# Supplementary material for: Construction of cancer- associated fibroblasts related risk signature based on single-cell RNA-seq and bulk RNA-seq data in bladder urothelial carcinoma
Source: Front Oncol. 2023 Apr 14;13:1170893. doi: 10.3389/fonc.2023.1170893 (PMC10140328; doi:10.3389/fonc.2023.1170893)
Supplement: Supplementary file 1 [file DataSheet_1.zip › Table-S1.xlsx]

## Sheet: Sheet1
Clinical features of the BLCA patients included in this study.
	TCGA(N=402)	GSE13507(N=165)	GSE32894(N=224)
Age(years)	68(34,90)	65.1(25,88)	69(20,93)
Gender
male	298	135	163
female	104	30	61
pT stage
pTa	1	24	110
pT1	3	80	63
pT2	118	31	43
pT3	191	19	7
pT4	57	11	1
pTx	32	0	0
Grade
Low Grade/ Grade 1,2	21	105	129
High Grade/ Grade 3	378	60	93
unknow	3	0	2
Survival status
alive	175	69	25
dead	227	96	199
OS time (months)	26.3(-2.1,116.0)	48.4(1.0,137.0)	40(0.2,110.3)
