# Supplementary material for: Construction of cancer- associated fibroblasts related risk signature based on single-cell RNA-seq and bulk RNA-seq data in bladder urothelial carcinoma
Source: Front Oncol. 2023 Apr 14;13:1170893. doi: 10.3389/fonc.2023.1170893 (PMC10140328; doi:10.3389/fonc.2023.1170893)
Supplement: Supplementary file 1 [file DataSheet_1.zip › Table-S2.xlsx]

## Sheet: Sheet1
LRP1: 5′-AGGCGCCTGTGTGGTCAATAA-3′(F)
5′-GCATCATCTTGCTGTTCATGGTG-3′(R)
ANXA5: 5′-CCCTCTCGGCTTTATGATGCTTAT-3′(F)
5′-ATGGCTCTCAGTTCTTCAGGTGTC-3′(R)
SERPINE2: 5′-TCTCATTGCAAGATCATCGCC-3′(F)
5′-CCCCATGAATAACACAGCACC-3′(R)
ECM1: 5′-CAAATCTGCCTTCCTAACCG-3′(F)
5′-AAGCAGGAGAACCGAGCC-3′(R)
RBP1: 5′-CTCATCACCCTCGATCCACT-3′(F)
5′-GAGGAGGATCTGACAGGCAT-3′(R)
GJA1: 5′-AGCAGTCTGCCTTTCGTTGTAAC-3′(F)
5′-ACCCAGAAGCGCACATGAG-3′(R)
FKBP10: 5′-TATGGGGAGAATGGAACTG-3′(F)
5′-AGGGTTGTGGAAGTCAATG-3′(R)
