# Supplementary material for: Construction of cancer- associated fibroblasts related risk signature based on single-cell RNA-seq and bulk RNA-seq data in bladder urothelial carcinoma
Source: Front Oncol. 2023 Apr 14;13:1170893. doi: 10.3389/fonc.2023.1170893 (PMC10140328; doi:10.3389/fonc.2023.1170893)
Supplement: Supplementary file 1 [file DataSheet_1.zip › Table-S3.xlsx]

## Sheet: Sheet1
CAF-genes obtained from different way
WGCNA	scRNA	interGenes
ZDHHC1	LUM	PARVA
HIC1	MMP11	PTK7
PTPRG	COL1A1	TPM4
SEC23A	COL1A2	DPT
PARVA	COL3A1	ZFP36L1
ELF4	DCN	PPIC
ANKRD9	RARRES2	SERPINH1
ATL3	CTHRC1	NTM
ATOH8	POSTN	PAM
AARS1	MMP2	PTMS
PLEKHF2	TAGLN	LRP1
RTL8C	VCAN	BICC1
ACVR1	SPARC	MMP14
TLN1	COL6A3	DKK3
PCOLCE2	AEBP1	GSN
MKNK2	BGN	PDGFRA
PRDX2	C1S	WNT2
RAPGEF5	CTSK	BHLHE40
CHST7	COL6A2	ANXA5
IL17RB	PTGDS	MAF
ZNF311	CFD	NBL1
PRICKLE3	SERPINF1	COL11A1
DNAJB4	C1R	ITGA11
PLOD3	TPM2	MFGE8
DENND5A	SFRP2	GLT8D2
HABP4	NBL1	SDC2
MATN3	COL6A1	ACTN1
PAX9	MFAP4	PDLIM7
DBP	CXCL14	LOXL2
TES	CHI3L1	SERPINE2
ECM2	SPON2	FIBIN
LEF1	COL5A2	PCOLCE
MRAP2	SELM	ANTXR1
WDR90	THY1	FAP
DLG3	COL5A1	PALLD
LMNA	TIMP3	CLEC11A
CHTF18	CCL11	TIMP1
SH3RF3	THBS2	FSTL1
PPT1	SFRP4	ECM1
BTBD19	MMP14	CDH11
CD276	MYL9	RBP1
ALOX12	CALD1	PLTP
NCOR2	PCOLCE	LOX
SLC39A7	ISLR	ADAM12
SETBP1	MEG3	CRISPLD2
WNT11	SERPING1	COL8A1
OXGR1	NUPR1	AXL
TPD52	ACTA2	VIM
FDXR	TMEM176B	HTRA1
STK39	MXRA8	CYBRD1
ESD	TIMP2	MFAP2
PCDHB16	ACTG2	EGR1
CNPY4	C11orf96	MRC2
GAS2L1	CLEC11A	THY1
APP	IGFBP4	PDGFRB
MAST2	HTRA3	TNFAIP6
CACNA2D1	COL8A1	ANGPTL2
SAMD4A	DPT	SPON2
PTPN20	INHBA	GJA1
ISM1	NNMT	TIMP3
HOMEZ	HTRA1	FBN1
TMEM200A	PDPN	TUBA1A
ACVR1B	HSPA1A	MYADM
SYPL1	PDLIM3	THBS1
ACAT1	IL32	SPARC
SLC38A1	VIM	LGALS1
PICK1	TMEM176A	MXRA5
CDYL2	COL10A1	PDLIM4
THSD4	IFITM3	MXRA8
NMT2	MFAP2	CTSK
HADH	TIMP1	PRRX1
KIF13A	SOD2	FLNA
CLUH	EMILIN1	PLAU
SORCS2	NREP	ASPN
SEC24D	MGP	CREB3L1
TMEM187	CTSB	COL6A1
TNFRSF10D	LOXL1	RCN3
SDR42E1	EMP3	FMOD
SAP30	RCN3	COL12A1
GIPC1	CD99	PDPN
FLOT2	ANTXR1	OLFML3
PRRG2	PLAU	SPHK1
SREBF2	IGFBP5	MMP2
KIAA1549L	7SK.2	VCAN
PDIA5	IGFBP6	CCDC80
MDFIC	MFGE8	GPNMB
SGCE	PALLD	BGN
F11R	SULF1	SERPINF1
IZUMO4	FAP	IGFBP6
SLC45A4	TGFBI	INHBA
TTC32	SERPINH1	BASP1
TNFSF4	CDH11	TIMP2
ITGBL1	FBLN1	FKBP10
MAP7	TPM4	FBLN2
TRAM2	IER3	COL5A2
ATXN1	OLFML3	GREM1
CRMP1	CNN2	RARRES2
SYNDIG1	LGALS3BP	PLAT
ADAMTS15	FSTL1	CCL11
AFAP1L1	PTK7	LUM
PLEKHG2	PLAT	EMILIN1
SLC25A25	MXRA5	COL6A2
MAPK13	PTMS	COL10A1
SLC18B1	ACTN1	TGFBI
SLC39A13	C3	C1S
GRAMD1C	GJB2	IGFBP5
HSPA13	MYLK	COL6A3
TOLLIP	FBLN2	COL5A1
YIF1B	TNFAIP6	DCN
ZHX1	ASPN	THBS2
PON2	COL12A1	SULF1
ZFP62	RIN2	AEBP1
NECTIN2	FLNA	CTHRC1
NUMBL	MMP23B	HTRA3
ACADM	GPNMB	COL1A2
FOXL1	TUBA1A	ISLR
LPL	LOXL2	COL1A1
ISOC1	PPIC	COL3A1
SLC12A4	FN1	MMP11
AGMAT	AXL	FN1
STK38L	RPS4Y1	NNMT
TGFBR1	PTRF	POSTN
IRX5	FIBIN	SFRP4
PTX3	MYADM	SFRP2
IKBIP	CAPZB
RELL1	PRKCDBP
ALDH1L2	COL11A1
RBM11	MT2A
CHURC1	PLTP
GLS	IFITM2
PRR16	WNT2
ERICH2	TSPAN4
ATP2B1	NTM
TMCO3	PDLIM7
PSD4	LTBP4
MAP7D1	SDC2
IFNLR1	GREM1
TEAD1	DERL3
GOT2	RBP1
FRAT2	ADAM12
SLC28A3	CYGB
EZR	PDGFRB
FKBP7	CLU
NFATC1	PDLIM2
PEA15	EGR1
DCBLD1	PCSK7
ZNF532	MARCKS
LAMP5	SPHK1
PLA2G10	ECM1
ZBTB7B	LGALS1
SPATS2L	ANGPTL2
FUT8	FILIP1L
CD99L2	GABARAP
PTK7	TYMP
PDLIM5	DKK3
B3GNT9	TMEM45A
PIEZO1	LRP1
TAFA5	MRC2
ARHGEF28	S100A4
SORD	CRISPLD2
TTYH3	CCL2
TPRN	TGFB1I1
HEBP2	ZFP36
XPR1	PDLIM4
WEE1	GPX1
TNK1	ZFP36L1
BAG1	ELN
PARP4	FGF7
GPR161	FBN1
INPP5J	LOX
EFHD2	COX7A1
LARP6	FGFR1
FUT1	GEM
PIM3	TCF4
NAB2	CTGF
WWC3	EEF2
TPM4	GJA1
PLPP4	CEBPB
CYTH3	PRRX1
RGS4	SAT1
ARHGEF17	GLT8D2
PDE4A	ITGA11
IL6ST	RRBP1
TDO2	FKBP10
TSPAN14	ID2
EVC2	ANXA5
MSRB2	CFH
VEGFB	SNAI2
FNDC3B	BHLHE40
PRR5L	CREB3L1
POLB	WNT5A
LZTS1	RPL17
SLC66A3	PKIG
LATS2	GYPC
SH2D3A	IGFBP7
ECE1	BICC1
ATP11A	TAX1BP3
SDC4	THBS1
TYSND1	PRDM1
DPT	SERPINE2
ASAP1	TMEM119
ZNF165	NBEAL1
PLD3	CYR61
LAMB1	RPS27L
ARHGAP31	HLA-A
CD2AP	MAF
RTL10	BASP1
FBXO41	IFITM1
NOCT	PARVA
EML2	PODN
GALNT5	CCDC80
POGLUT2	NFIC
CD151	PPAPDC1A
ZFP36L1	CYBRD1
SLC17A9	P4HA2
MMP17	GSN
ZNF503	FMOD
RGS12	PAM
GABARAPL1	PDGFRA
MAP3K5	CIRBP
CREG1
P3H1
PRAG1
PGM2L1
MYO1E
HEXIM1
TFF2
VCL
HOXB6
MYH10
AP1S3
GALNT10
JAZF1
AUTS2
CHRNB1
WNT7A
SEMA4A
DIPK1A
CYP7B1
MID1IP1
FOXS1
DDR1
TSHZ3
SMPD1
SPRED1
FAM83F
CALU
ZBTB42
ABCA1
LRRC6
GUCY1B1
FAHD2B
TRPS1
BCAS4
PLOD1
EPHX4
IL34
SFXN3
NTN1
STEAP4
AOPEP
FGFRL1
TNFRSF19
OSBPL1A
HACD1
WWTR1
BACE2
ZDHHC13
FBLIM1
TP53
ENAH
SMAD7
SPSB1
RXRA
LRRC75B
SLC5A6
HSBP1L1
ERN2
RNF144A
PPIC
ARHGAP29
HOXB7
SMARCA1
GLI3
CKAP4
FOXN1
PKIB
GRAMD1A
FAAH2
ADPRH
RASSF8
SLC22A18
CARD9
LIX1L
TSPAN9
PLK3
FZD1
ENC1
LAYN
RUSC2
HRH1
NAV2
LRATD2
OTUD1
CHMP4C
CIART
EPB41L3
MTMR11
ADAMTS14
SKIL
EPS8L2
OLFML1
DZIP1
FBN2
RASD2
MAP4K4
EIF5A2
VSTM2L
GNA12
JPH1
RHOC
UBTD1
ETV5
SHROOM3
C1orf226
BCAR3
UAP1L1
FAM162A
CCDC102A
SH3PXD2A
P4HA3
WNT4
SLC25A43
PRKCD
LY75
ELK3
RCAN1
BOK
CAT
DOCK11
HOXB4
MYORG
SLC22A3
CDC42EP3
SLC12A8
FAM89A
FAM171B
NLGN2
CALHM2
AKT3
ANXA10
RNF43
NIPAL2
ARHGEF16
CUEDC1
PODXL
STXBP1
GPR39
MEIS3
SERPINH1
ACSL4
SH3PXD2B
HS6ST1
SLC52A1
FBXO17
LPAR1
SUGCT
CALB2
CITED2
GRTP1
STON2
ETS1
EVC
SIGLEC14
MXRA7
LGALS4
FAM43A
EDIL3
DNM1
INAVA
FKBP9
TRERF1
FHL3
TWIST2
JDP2
SHISA4
TTC22
SH3BP4
SGCB
PCDHGC3
SCG5
KLF6
MAP3K20
SGMS2
POGLUT3
PLAGL1
ITPRIP
RFLNB
RUNX2
HSD17B8
CORO2A
PHETA2
TRAM1L1
BDKRB2
GSR
KCNK6
DNAJB5
RAI14
LAMC1
XYLT1
EGR3
PLXND1
RARG
CDK18
SLC9A3R2
SLC38A2
FHOD3
ITGB1
ITGAV
FEZ1
SLC6A6
EPPK1
STEAP3
KIF26B
RAP1GAP2
MICAL2
SV2A
BICDL1
FYN
S1PR3
TNFSF12
KLHDC8B
IL11
EFNA5
KIFC3
ASPH
EPB41L2
SYNPO
SPATA20
TMEM30B
CBLC
E2F8
STYK1
RDX
SOX12
STAP2
TNS3
SLC16A2
MAGED1
CA11
HEYL
AMN
EVA1A
TMEM132A
CRISPLD1
NTM
TNFAIP8L3
CLIP2
ATP2B4
NCS1
TSPAN5
ABHD17C
SMOX
VAV2
ADAMTS7
BLCAP
CLDN9
SLC20A1
PAM
SLC6A9
TRIM6
STX2
TFCP2L1
CLTB
PLSCR4
EGFL6
ADAM9
PHLDB2
NUAK1
CD36
ATP8B2
TXNRD1
GLIPR1
BAG2
KLHL5
MAGEH1
STC2
ENDOD1
SLC41A2
IL23A
CAP2
SORBS3
CYRIA
CHPF
RTKN
GJC1
DIO2
TC2N
ITGB5
SERTAD4
DUOXA2
STRA6
GALNT18
PROS1
LPCAT4
NFIX
AZGP1
CEMIP
LAMB2
HOXB3
SLC39A14
COLEC12
PTMS
KCNJ8
TFPI
LRP1
AMOTL1
GJA5
FZD2
SYDE1
BICC1
NID2
MGST1
AMOTL2
ABHD11
PDGFA
SNTA1
GASK1B
TPST1
RRAGD
DACT1
MMP14
PLS3
NRP1
SLC4A3
LRRC15
CHST3
CERK
SLC46A3
ELMO3
SCRN1
PXDC1
CAPN8
GXYLT2
DKK3
SMIM3
CNN3
PALM2AKAP2
P3H4
DOK7
MGLL
METRN
GSN
SIK1B
SH3BP1
GPSM1
NRSN2
MRAS
CILP2
UBASH3B
OPLAH
NPNT
NEBL
ANKH
DDAH2
BTC
A4GALT
SUSD2
METRNL
CDK14
PODNL1
SLC29A1
KLF9
CSPG4
KCNMB4
CD55
MMD
LURAP1L
PAPSS2
CAPG
PDGFC
EPOP
GLIS2
OVOL1
RIPK4
COL4A1
PDGFRA
JCAD
RAB34
LAMA4
SREBF1
WNT2
CXXC5
RBP7
PDGFB
LAD1
SLC24A3
CYP4X1
BHLHE40
KCTD12
APBA2
BMP1
ASCL2
GPC6
SNAI1
KITLG
RHOBTB3
MMP19
ZNF296
SCARF2
GPR176
TPPP3
NES
EDNRA
GAS7
DPYSL2
ANXA5
LIF
ACAA2
LRIG1
F2R
FHL2
CPPED1
ARID3A
PNMA1
DLX3
TGFB1
IL17RE
TMEM200B
NEK6
SSC5D
RAB3IL1
FXYD3
PER1
COL4A2
IL1R1
KIRREL1
SLC37A2
MAF
ADAMTS12
NBL1
LBH
RNF39
MARVELD1
LTBP1
CTNNAL1
SYTL1
ALG1L
TENT5B
HOXB5
RAB27B
COL11A1
DEGS1
CDC42EP1
ERRFI1
SH3KBP1
HEG1
ADAMTS4
CPM
OLFML2A
PLXDC2
RASA3
HS3ST1
TCF7L1
GADD45B
ITGA11
MFGE8
HOXB9
CKMT1A
LOXL4
EGR2
PRSS23
STC1
DNAJC15
FNDC4
MEDAG
GCLC
CMTM3
CLIC4
TFF3
GLT8D2
FNDC1
NID1
LIPG
AFAP1L2
CKMT1B
EFEMP2
SPDEF
ANPEP
PDGFRL
NRP2
PIGR
GPC4
GPX7
CHST2
SDC2
PLEKHA4
MAN1A1
HOXC13
FBXO32
CCND2
GGT5
CAVIN3
VCAM1
CCDC8
OSR2
ADAMTSL4
JUN
TSC22D3
DUSP6
OLFM2
ACTN1
GPX8
VEGFA
PDLIM7
ZNF385A
ANKRD22
LOXL2
VASN
PCDH7
COL18A1
DAB2
MFAP5
CPE
DBN1
SERPINE2
PYGL
FIBIN
PCOLCE
MLLT11
ANTXR1
TNFRSF12A
PLOD2
FAP
XG
PRRX2
HAS2
EMP1
FXYD5
C1QTNF6
PALLD
RHOV
KDELR3
ARL4C
CLEC11A
PTGR1
TIMP1
CYP1B1
PYCR1
SEMA7A
FSTL1
SOX2
MDK
BEX2
FAM83E
PGAP4
SCD5
COL5A3
F13A1
ROR2
SPOCD1
STMN3
ARSI
DQX1
DUSP4
HOXB8
WNT5B
ECM1
EPDR1
CDH11
MOXD1
DHRS3
RBP1
P3H3
SEMA4B
SLC2A3
STEAP1
PLTP
PMP22
PXDN
PHLDA1
BCAT1
ITGB6
CYP4F3
SLC39A2
PROM2
COL8A2
LTBP2
SMO
PLCD3
CCN4
C1QTNF1
TGFB3
TMEM158
MEST
LOX
SGPP2
CERCAM
HMOX1
ADAM12
CRISPLD2
STOM
CAV2
CD248
RAB31
CHST15
CYP27A1
DUSP1
EHD2
COL8A1
ADAM19
AXL
VIM
UNC13D
GAS6
ATP1B1
HTRA1
COL15A1
WDR72
NXN
CYBRD1
MFAP2
PADI1
EGR1
SUSD4
COPZ2
MRC2
THY1
ITGA5
RGS2
TUBB2A
PDGFRB
TNFAIP6
HS6ST2
MSC
ANGPTL2
SPON2
ANGPTL4
MAB21L4
VILL
GALNT14
TCN1
PEG10
GJA1
CLMP
TIMP3
SPOCK1
DEPP1
PTGES
DUSP2
GFPT2
FBN1
TUBA1A
MYADM
THBS1
TRIM31
SPARC
SELENOM
ANXA6
FAM20C
LGALS1
MXRA5
OAT
NKD2
TWIST1
PDLIM4
LARGE2
TEAD2
ANO1
MME
UCHL1
MXRA8
PMEPA1
FSTL3
CTSK
PRRX1
FLNA
SRPX
CERS4
CYP2S1
FST
ADAMTS2
PLAU
ASPN
CREB3L1
CHST11
COL6A1
RCN3
HOXB2
DUOX2
CCN1
OLFML2B
FMOD
VANGL2
CYP4F11
ALDH3B2
COL12A1
PDPN
CAVIN1
MST1R
C15orf48
ARL14
OLFML3
CLCA4
SPHK1
ID1
MMP2
RRAD
VCAN
CCDC80
MMP3
GPNMB
BGN
TFF1
DPYSL3
SERPINF1
IGFBP6
GAS1
COL16A1
INHBA
SDCBP2
PLAAT3
BASP1
TIMP2
FKBP10
FBLN2
COL5A2
PTGS2
HAS3
SULF2
TUBB6
CCN2
CAV1
GREM1
RARRES2
PLAT
CPXM1
ADGRF1
CCL11
SERPINE1
LUM
EMILIN1
COL6A2
COL10A1
TGFBI
C1S
TM4SF1
MISP
IGFBP5
COL6A3
SPP1
MT1E
COL5A1
DCN
THBS2
TNC
SULF1
AEBP1
CTHRC1
HTRA3
COL1A2
ISLR
COL1A1
DKK1
COL3A1
EFEMP1
CST1
COMP
MMP11
FN1
TMPRSS4
CLIC3
NNMT
CST6
AQP3
SCNN1A
POSTN
SFRP4
SLC44A4
KRT23
SFRP2

## Sheet: Sheet2
Cox coefficients distribution of the seven CAF-genes
Gene	Coef
LRP1	0.101042
ANXA5	0.0143908
SERPINE2	0.0128309
ECM1	0.0682973
RBP1	0.00839275
GJA1	0.0729324
FKBP10	0.0738385
