# Supplementary material for: Construction of cancer- associated fibroblasts related risk signature based on single-cell RNA-seq and bulk RNA-seq data in bladder urothelial carcinoma
Source: Front Oncol. 2023 Apr 14;13:1170893. doi: 10.3389/fonc.2023.1170893 (PMC10140328; doi:10.3389/fonc.2023.1170893)
Supplement: Supplementary file 1 [file DataSheet_1.zip › Table-S4.xlsx]

## Sheet: TCGA.uniCox
univariate Cox regression analyses for 80 CAF-genes related to overall survival ground on the TCGA dataset.
id	HR	HR.95L	HR.95H	pvalue
PTK7	1.22579	1.0363	1.44992	0.0174933
PAM	1.21546	1.03802	1.42323	0.0153764
PTMS	1.21083	1.03263	1.41978	0.0185081
LRP1	1.41016	1.18999	1.67106	7.23788e-05
MMP14	1.25187	1.05327	1.48793	0.0108102
DKK3	1.20258	1.04793	1.38004	0.00862273
GSN	1.23459	1.06144	1.43599	0.0062686
PDGFRA	1.21992	1.07129	1.38916	0.00271046
ANXA5	1.30756	1.11756	1.52987	0.000815985
COL11A1	1.12065	1.00234	1.25293	0.0453805
ITGA11	1.18722	1.03485	1.36202	0.0143356
MFGE8	1.15874	1.0096	1.32992	0.0360984
GLT8D2	1.19508	1.03656	1.37786	0.0141094
ACTN1	1.17951	1.02639	1.35547	0.0199607
LOXL2	1.19901	1.01947	1.41016	0.0283082
SERPINE2	1.16521	1.05634	1.2853	0.00224923
FAP	1.19364	1.03018	1.38305	0.0184927
PALLD	1.15382	1.03726	1.28349	0.00845981
CLEC11A	1.14184	1.00218	1.30096	0.0462988
FSTL1	1.19977	1.04675	1.37516	0.00889077
ECM1	1.28009	1.12675	1.45431	0.000148825
CDH11	1.16556	1.03877	1.30782	0.0091261
RBP1	1.15677	1.05084	1.27337	0.00295871
LOX	1.27141	1.09506	1.47617	0.0016224
ADAM12	1.21976	1.04534	1.42329	0.0116326
CRISPLD2	1.15706	1.03059	1.29905	0.0135022
COL8A1	1.19372	1.05644	1.34883	0.00450029
VIM	1.12773	1.01491	1.25308	0.0254004
HTRA1	1.18568	1.05367	1.33422	0.00468191
CYBRD1	1.13379	1.01271	1.26933	0.029314
MFAP2	1.14629	1.00694	1.30493	0.0389728
EGR1	1.12511	1.02422	1.23595	0.0139267
MRC2	1.16816	1.01462	1.34494	0.0306308
THY1	1.16476	1.03441	1.31154	0.0117773
PDGFRB	1.22653	1.08398	1.38781	0.00119797
TNFAIP6	1.16775	1.02723	1.32749	0.0177533
SPON2	1.18275	1.03707	1.3489	0.0123222
GJA1	1.18718	1.06761	1.32013	0.00153524
FBN1	1.28519	1.10867	1.48982	0.000873207
TUBA1A	1.17917	1.05414	1.31902	0.00395148
MYADM	1.18169	1.04849	1.33181	0.0062196
THBS1	1.14524	1.0264	1.27782	0.0152563
SPARC	1.17566	1.0531	1.31247	0.00396151
LGALS1	1.17131	1.05057	1.30594	0.00439057
MXRA5	1.11875	1.00879	1.24071	0.0335247
PRRX1	1.13724	1.00788	1.28321	0.0368596
FLNA	1.13786	1.02396	1.26442	0.0163963
ASPN	1.11257	1.01159	1.22364	0.0279994
CREB3L1	1.15887	1.01431	1.32404	0.0300842
COL6A1	1.16428	1.06231	1.27603	0.00114368
RCN3	1.14917	1.02741	1.28537	0.0149668
FMOD	1.16901	1.03617	1.31888	0.0111743
COL12A1	1.12999	1.00239	1.27383	0.0456031
OLFML3	1.12347	1.00941	1.25042	0.033056
SPHK1	1.16697	1.03079	1.32113	0.0147272
VCAN	1.14557	1.03075	1.27319	0.0116719
CCDC80	1.22512	1.08778	1.37979	0.000816871
BGN	1.13912	1.03902	1.24887	0.005511
SERPINF1	1.14713	1.03688	1.2691	0.00775705
INHBA	1.17458	1.02642	1.34412	0.0193321
TIMP2	1.14473	1.03586	1.26505	0.00802828
FKBP10	1.25439	1.11521	1.41094	0.000158603
COL5A2	1.1811	1.06434	1.31067	0.00172475
LUM	1.09598	1.01157	1.18743	0.0250073
EMILIN1	1.11518	1.01279	1.22791	0.0265066
COL6A2	1.13641	1.03848	1.24357	0.00541717
TGFBI	1.14033	1.03995	1.2504	0.00521765
COL6A3	1.15909	1.05405	1.27461	0.0023193
COL5A1	1.16482	1.0601	1.27988	0.00150263
DCN	1.11626	1.02417	1.21664	0.0122963
THBS2	1.11163	1.01897	1.21272	0.0171611
AEBP1	1.10635	1.0204	1.19954	0.0143048
CTHRC1	1.14206	1.04371	1.24967	0.00383869
COL1A2	1.14228	1.05043	1.24215	0.0018687
ISLR	1.12893	1.03602	1.23018	0.00564922
COL1A1	1.13323	1.04284	1.23146	0.00318822
COL3A1	1.12266	1.03293	1.22018	0.00648509
FN1	1.17574	1.07351	1.28771	0.000486136
POSTN	1.1078	1.0224	1.20034	0.012383
SFRP2	1.08051	1.01768	1.14722	0.0113023
